# Supplementary material for: At Lunch with a Killer: The Effect of Weaver Ants on Host-Parasitoid Interactions on Mango
Source: PLoS One. 2017 Feb 1;12(2):e0170101. doi: 10.1371/journal.pone.0170101 (PMC5287459; doi:10.1371/journal.pone.0170101)
Supplement: S2 Dataset — (XLSX) [file pone.0170101.s002.xlsx]

## Sheet: Migani et al.
species	treatment	age	parasitized hosts/No. of eggs	total hosts	time oviposition	time on mango	time probing	No. of ants in cage (avg)	No. of ants on mango (avg)	No. of encounters in the cage	No. of encounters on mango	encounters in the cage (rate)	encounters on mango (rate)	totaltime	No. of mango revisits	No. of ovipositions
Diachasmimorpha.longicaudata	ant	15	3	10	225.9	1341.6	NA	2.76689	1.16859	0	3	0	0.00223614	1856.6	1	4
Diachasmimorpha.longicaudata	ant	15	7	10	430.1	1932.6	NA	2.99405	0.2098	0	0	0	0	2320.3	0	8
Diachasmimorpha.longicaudata	ant	15	0	10	0	1294.8	NA	2.99405	0.2098	0	2	0	0.00154464	1871.4	1	0
Diachasmimorpha.longicaudata	ant	14	1	10	137.4	1008.5	NA	8.85079	1.70734	4	6	0.00502323	0.00594943	1804.8	4	3
Diachasmimorpha.longicaudata	ant	15	5	10	596	1674.7	NA	3.29868	0.0861531	0	0	0	0	2051	2	5
Diachasmimorpha.longicaudata	ant	15	0	10	0	421.9	NA	6.74897	0.648713	5	5	0.00350312	0.0118511	1849.2	5	0
Diachasmimorpha.longicaudata	ant	16	0	10	0	864.4	NA	9.89635	2.20769	6	7	0.00616967	0.0080981	1836.9	8	0
Diachasmimorpha.longicaudata	ant	16	0	10	0	879.3	NA	8.05468	3.24124	3	9	0.00253357	0.0139578	1828.9	9	0
Diachasmimorpha.longicaudata	ant	16	0	10	19.9	679.6	NA	9.24586	2.0882	4	4	0.00351216	0.00588582	1818.5	3	2
Diachasmimorpha.longicaudata	ant	15	0	10	0	640.1	NA	3.0412	0.761119	4	5	0.00336106	0.00781128	1830.2	6	0
Diachasmimorpha.longicaudata	ant	17	0	10	0	0	NA	4.44645	0.360091	7	0	0.00330142	0	2120.3	0	0
Diachasmimorpha.longicaudata	ant	17	0	10	216.5	0	NA	5.73147	0.00274123	5	0	0.00311042	0	1824	0	0
Diachasmimorpha.longicaudata	ant	15	0	10	0	123.8	NA	3.74535	0.478858	1	2	0.00118189	0.00189934	1899.1	1	0
Diachasmimorpha.longicaudata	ant	13	7	10	460.2	2182.4	NA	7.8856	0.479854	0	0	0	0	2333	0	8
Diachasmimorpha.longicaudata	ant	13	0	10	0	182.8	NA	7.68338	0.0131198	6	0	0.00364409	0	1829.3	0	0
Diachasmimorpha.longicaudata	ant	14	0	10	0	1202.2	NA	4.42744	0.027651	5	7	0.00516689	0.00582266	2169.9	9	0
Diachasmimorpha.longicaudata	ant	13	0	10	0	7.7	NA	2.3002	5.5331	7	1	0.00385866	0.12987	1821.8	0	0
Diachasmimorpha.longicaudata	ant	13	0	10	0	0	NA	7.52815	6.91877	2	0	0.00109848	0	1820.7	0	0
Diachasmimorpha.longicaudata	ant	14	0	10	0	334.1	NA	1.22272	0.919804	3	4	0.00201993	0.0119725	1819.3	3	0
Diachasmimorpha.longicaudata	ant	12	0	10	0	58.6	NA	2.69952	3.63145	11	6	0.00631277	0.102389	1801.1	3	0
Diachasmimorpha.longicaudata	ant	12	0	10	0	34.9	NA	1.06459	0.155921	6	3	0.00339501	0.0859599	1802.2	2	0
Diachasmimorpha.longicaudata	ant	12	0	10	0	850.9	NA	3.20742	5.39812	5	2	0.00522958	0.00235045	1807	2	0
Diachasmimorpha.longicaudata	ant	14	2	10	76.8	1024	NA	5.35809	1.88027	2	3	0.00257235	0.00292969	1801.5	3	2
Diachasmimorpha.longicaudata	ant	15	0	10	0	622.7	NA	4.68375	3.23702	3	2	0.00254302	0.00321182	1802.4	2	0
Diachasmimorpha.longicaudata	ant	15	0	10	0	192.2	NA	1.7467	0.0560675	3	4	0.00186428	0.0208117	1801.4	3	0
Diachasmimorpha.longicaudata	ant	12	0	10	437.6	530.8	NA	3.21764	1.58904	4	3	0.00310945	0.00565185	1817.2	2	0
Diachasmimorpha.longicaudata	ant	13	0	10	0	838.7	NA	0.780208	2.14226	0	3	0	0.00357696	1829	2	0
Diachasmimorpha.longicaudata	ant	14	0	10	0	190.9	NA	0.780208	2.14226	1	1	0.000620232	0.00523834	1803.2	0	0
Diachasmimorpha.longicaudata	ant	14	0	10	0	886.4	NA	5.78439	2.47646	3	5	0.00327869	0.00564079	1801.4	1	0
Diachasmimorpha.longicaudata	ant	14	0	10	0	444.2	NA	4.03275	1.03611	3	3	0.00218579	0.00675371	1816.7	2	0
Diachasmimorpha.longicaudata	control	13	4	10	272.2	1857.5	NA	NA	NA	NA	NA	NA	NA	1857.5	0	4
Diachasmimorpha.longicaudata	control	14	5	10	445.5	1837.7	NA	NA	NA	NA	NA	NA	NA	1882.8	1	5
Diachasmimorpha.longicaudata	control	15	7	10	320	1831.6	NA	NA	NA	NA	NA	NA	NA	1831.6	0	9
Diachasmimorpha.longicaudata	control	15	5	10	540.6	1812.6	NA	NA	NA	NA	NA	NA	NA	1846.1	0	5
Diachasmimorpha.longicaudata	control	15	0	10	90	1281.1	NA	NA	NA	NA	NA	NA	NA	1302.4	1	1
Diachasmimorpha.longicaudata	control	15	3	10	282.5	1590.4	NA	NA	NA	NA	NA	NA	NA	1825.2	0	3
Diachasmimorpha.longicaudata	control	15	4	10	417.7	1779.4	NA	NA	NA	NA	NA	NA	NA	1841.5	0	6
Diachasmimorpha.longicaudata	control	15	3	10	613.6	1556.3	NA	NA	NA	NA	NA	NA	NA	1859.9	0	3
Diachasmimorpha.longicaudata	control	15	5	10	768.2	1848.9	NA	NA	NA	NA	NA	NA	NA	1924.7	0	5
Diachasmimorpha.longicaudata	control	16	0	10	489.4	1530.4	NA	NA	NA	NA	NA	NA	NA	1822.5	0	3
Diachasmimorpha.longicaudata	control	16	4	10	503.1	1673.4	NA	NA	NA	NA	NA	NA	NA	1982.8	0	4
Diachasmimorpha.longicaudata	control	17	4	10	474.4	1839.3	NA	NA	NA	NA	NA	NA	NA	1839.3	0	4
Diachasmimorpha.longicaudata	control	17	3	10	440.6	1832.9	NA	NA	NA	NA	NA	NA	NA	1832.9	0	3
Diachasmimorpha.longicaudata	control	14	2	10	331.4	1502.1	NA	NA	NA	NA	NA	NA	NA	1859.2	0	3
Diachasmimorpha.longicaudata	control	15	3	10	694.3	1817.6	NA	NA	NA	NA	NA	NA	NA	1844.3	0	4
Diachasmimorpha.longicaudata	control	15	5	10	416.2	1409.7	NA	NA	NA	NA	NA	NA	NA	1805.8	1	4
Diachasmimorpha.longicaudata	control	13	0	10	0	956.3	NA	NA	NA	NA	NA	NA	NA	1813.7	1	0
Diachasmimorpha.longicaudata	control	13	6	10	265.4	1723.6	NA	NA	NA	NA	NA	NA	NA	1801.4	1	1
Diachasmimorpha.longicaudata	control	12	4	10	243.5	1800.1	NA	NA	NA	NA	NA	NA	NA	1838.7	0	5
Diachasmimorpha.longicaudata	control	14	2	10	176.6	1581.6	NA	NA	NA	NA	NA	NA	NA	1811.7	0	6
Diachasmimorpha.longicaudata	control	12	4	10	370.2	1238.4	NA	NA	NA	NA	NA	NA	NA	1817.1	1	3
Diachasmimorpha.longicaudata	control	12	6	10	463.2	1518.8	NA	NA	NA	NA	NA	NA	NA	1806.9	0	6
Diachasmimorpha.longicaudata	control	14	4	10	498.3	1590.3	NA	NA	NA	NA	NA	NA	NA	1967.2	0	6
Diachasmimorpha.longicaudata	control	15	3	10	493.8	1485.7	NA	NA	NA	NA	NA	NA	NA	1801.3	0	9
Diachasmimorpha.longicaudata	control	15	4	10	508.1	1454	NA	NA	NA	NA	NA	NA	NA	1840.9	0	9
Diachasmimorpha.longicaudata	control	12	2	10	697.2	1457.5	NA	NA	NA	NA	NA	NA	NA	2039.2	0	6
Diachasmimorpha.longicaudata	control	13	2	10	97.9	1357.7	NA	NA	NA	NA	NA	NA	NA	1824.2	0	5
Diachasmimorpha.longicaudata	control	14	0	10	297.2	1506.1	NA	NA	NA	NA	NA	NA	NA	1882.1	0	2
Diachasmimorpha.longicaudata	control	14	3	10	746	1804.1	NA	NA	NA	NA	NA	NA	NA	1804.1	0	4
Diachasmimorpha.longicaudata	control	14	2	10	117.6	1146.3	NA	NA	NA	NA	NA	NA	NA	1806.8	0	2
Fopius.arisanus	ant	12	0	30	0	204.4	NA	5.50533	0.141525	5	0	0.00313009	0	1801.8	0	0
Fopius.arisanus	ant	14	0	30	0	427.1	NA	4.57968	0.334849	1	1	0.000704077	0.00234137	1847.4	1	0
Fopius.arisanus	ant	9	1	30	296	118.3	NA	4.18323	0.29594	2	2	0.00258732	0.000262265	1901.4	1	2
Fopius.arisanus	ant	9	0	30	0	1039.6	NA	3.33799	0.419259	2	3	0.00229832	0.00288573	1909.8	2	0
Fopius.arisanus	ant	10	0	30	0	0	NA	4.07541	0.0777635	5	0	0.00267781	0	1867.2	0	0
Fopius.arisanus	ant	10	3	30	358.5	1451.7	NA	5.53015	0.246012	0	2	0	0.0013777	1849.1	1	4
Fopius.arisanus	ant	12	0	30	0	10.6	NA	5.68033	0.0667295	1	0	0.000557973	0	1802.8	0	0
Fopius.arisanus	ant	9	0	30	0	0	NA	5.56963	0.599779	3	0	0.00165929	0	1808	0	0
Fopius.arisanus	ant	9	0	30	0	507.1	NA	4.00218	0.0160903	9	2	0.0067858	0.003944	1833.4	2	0
Fopius.arisanus	ant	10	3	30	578	1386.8	NA	3.53411	0.395873	3	2	0.00688863	0.00144217	1822.3	4	6
Fopius.arisanus	ant	14	6	30	470.7	806	NA	5.58745	0.505723	5	3	0.00496229	0.00372208	1813.6	3	2
Fopius.arisanus	ant	14	0	30	0	1475.7	NA	4.99177	0.29353	4	3	0.0115407	0.00203293	1822.3	6	0
Fopius.arisanus	ant	10	2	30	161	1646.3	NA	3.92814	0.260402	0	1	0	0.000607423	1804.9	0	3
Fopius.arisanus	ant	10	0	30	0	218.6	NA	4.23169	0.326359	3	1	0.00188336	0.00457457	1811.5	1	0
Fopius.arisanus	ant	11	0	30	0	422.5	NA	3.56311	0.64519	5	2	0.00358038	0.00473373	1819	4	0
Fopius.arisanus	ant	11	0	30	0	28.2	NA	4.54253	0.469734	7	1	0.00392729	0.035461	1810.6	0	0
Fopius.arisanus	ant	10	0	30	0	0	NA	2.79295	0.0854391	3	0	0.0013044	0	2299.9	0	0
Fopius.arisanus	ant	14	0	30	0	147	NA	3.22703	0.388065	1	2	0.000602627	0.0136054	1806.4	1	0
Fopius.arisanus	ant	12	0	30	0	569.8	NA	5.58648	0.428117	6	0	0.00479004	0	1822.4	0	0
Fopius.arisanus	ant	12	2	30	433.2	800.9	NA	4.64855	0.545076	3	1	0.00293341	0.0012486	1823.6	0	1
Fopius.arisanus	ant	13	0	30	0	393.6	NA	5.72378	0.479076	5	4	0.00350902	0.0101626	1818.5	3	0
Fopius.arisanus	ant	14	0	30	0	396.2	NA	4.68952	0.299083	5	1	0.00345519	0.00252398	1843.3	0	0
Fopius.arisanus	ant	13	8	30	1442.2	1732.9	NA	3.01165	0.00332834	0	0	0	0	1802.7	0	2
Fopius.arisanus	ant	13	0	30	0	404.3	NA	2.84179	4.15689	3	3	0.00213098	0.00742023	1812.1	2	0
Fopius.arisanus	ant	14	4	30	458.6	497.7	NA	1.61279	0.711549	0	2	0	0.00401849	1978.5	1	2
Fopius.arisanus	ant	14	0	30	0	37.6	NA	3.4808	2.1736	2	1	0.00111719	0.0265957	1827.8	2	0
Fopius.arisanus	ant	11	0	30	0	47.5	NA	1.13	2.30094	2	1	0.00114077	0.0210526	1800.7	0	0
Fopius.arisanus	ant	9	0	30	0	29.6	NA	1.13397	3.93849	1	1	0.000564462	0.0337838	1801.2	0	0
Fopius.arisanus	ant	12	0	30	0	242.1	NA	3.48079	1.34658	0	2	0	0.00826105	1809.1	1	0
Fopius.arisanus	ant	13	4	30	287.6	200.3	NA	3.182	0.776218	6	3	0.00374555	0.0104312	1802.2	2	1
Fopius.arisanus	control	12	2	30	194.4	1796	NA	NA	NA	NA	NA	NA	NA	1805.9	1	1
Fopius.arisanus	control	14	0	30	0	1709	NA	NA	NA	NA	NA	NA	NA	1877.5	1	0
Fopius.arisanus	control	9	4	30	541.8	1534.2	NA	NA	NA	NA	NA	NA	NA	1804	0	4
Fopius.arisanus	control	9	1	30	143.7	1197.6	NA	NA	NA	NA	NA	NA	NA	1834.3	0	1
Fopius.arisanus	control	10	0	30	0	0	NA	NA	NA	NA	NA	NA	NA	1702.5	0	0
Fopius.arisanus	control	10	3	30	260	706.9	NA	NA	NA	NA	NA	NA	NA	1915.3	0	3
Fopius.arisanus	control	12	3	30	155.9	1584.4	NA	NA	NA	NA	NA	NA	NA	1921.3	0	2
Fopius.arisanus	control	9	0	30	0	0	NA	NA	NA	NA	NA	NA	NA	1846.3	0	0
Fopius.arisanus	control	9	1	30	19.8	304.6	NA	NA	NA	NA	NA	NA	NA	1802.4	0	1
Fopius.arisanus	control	10	6	30	1451	1814.6	NA	NA	NA	NA	NA	NA	NA	1817.2	0	8
Fopius.arisanus	control	14	3	30	268.7	1153	NA	NA	NA	NA	NA	NA	NA	1802.3	0	1
Fopius.arisanus	control	14	2	30	117.2	1306.9	NA	NA	NA	NA	NA	NA	NA	1808.5	0	1
Fopius.arisanus	control	10	4	30	724.3	1597.8	NA	NA	NA	NA	NA	NA	NA	1936.6	0	3
Fopius.arisanus	control	10	0	30	0	199.4	NA	NA	NA	NA	NA	NA	NA	1858.1	4	0
Fopius.arisanus	control	11	3	30	393.1	1543	NA	NA	NA	NA	NA	NA	NA	1848.1	0	2
Fopius.arisanus	control	10	3	30	332.2	913.4	NA	NA	NA	NA	NA	NA	NA	2162.5	0	1
Fopius.arisanus	control	14	2	30	117.8	1154.8	NA	NA	NA	NA	NA	NA	NA	1803.5	0	1
Fopius.arisanus	control	14	0	30	0	846	NA	NA	NA	NA	NA	NA	NA	1805.6	4	0
Fopius.arisanus	control	12	8	30	414.2	1363.3	NA	NA	NA	NA	NA	NA	NA	1803.4	0	1
Fopius.arisanus	control	12	3	30	93.8	1273	NA	NA	NA	NA	NA	NA	NA	1818.1	0	3
Fopius.arisanus	control	13	0	30	7.4	1806.1	NA	NA	NA	NA	NA	NA	NA	1806.1	0	1
Fopius.arisanus	control	14	0	30	0	440.3	NA	NA	NA	NA	NA	NA	NA	1928.1	0	0
Fopius.arisanus	control	13	1	30	913.2	1826.3	NA	NA	NA	NA	NA	NA	NA	1826.3	0	3
Fopius.arisanus	control	13	11	30	977	1568.7	NA	NA	NA	NA	NA	NA	NA	1816.9	0	2
Fopius.arisanus	control	14	11	30	1396.5	1756.6	NA	NA	NA	NA	NA	NA	NA	1885.6	0	4
Fopius.arisanus	control	14	7	30	524.4	944.9	NA	NA	NA	NA	NA	NA	NA	1836.7	0	1
Fopius.arisanus	control	11	2	30	272.1	1437.7	NA	NA	NA	NA	NA	NA	NA	1973.6	0	1
Fopius.arisanus	control	9	6	30	311.7	1256.3	NA	NA	NA	NA	NA	NA	NA	1806	1	1
Fopius.arisanus	control	12	2	30	599.9	1657.3	NA	NA	NA	NA	NA	NA	NA	1867.1	0	2
Fopius.arisanus	control	13	6	30	316.1	1597.8	NA	NA	NA	NA	NA	NA	NA	1809.1	1	1
Ceratitis.cosyra	ant	15	0	NA	0	586.1	53.6	0.125964	3.46801	6	6	0.00560381	0.0102372	1802.1	5	0
Ceratitis.cosyra	ant	16	8	NA	363	1530.4	348.6	0.998011	0.0049465	2	0	0.0060698	0	1859.9	2	1
Ceratitis.cosyra	ant	16	0	NA	0	1835	1213.6	2.12115	0.306613	0	4	0	0.00217984	2024.7	0	0
Ceratitis.cosyra	ant	16	0	NA	0	1225	558.3	3.77375	0.967546	2	5	0.00166917	0.00489796	1824.1	5	0
Ceratitis.cosyra	ant	16	0	NA	0	986.4	122.7	4.46318	0.887983	1	2	0.00115473	0.00202758	1852.4	3	0
Ceratitis.cosyra	ant	16	0	NA	0	1501.7	792.4	2.22274	0.372306	0	2	0	0.00133182	1874.8	3	0
Ceratitis.cosyra	ant	14	0	NA	14.4	616.4	257	4.68561	0.758806	2	2	0.00152207	0.00324465	1930.4	2	1
Ceratitis.cosyra	ant	15	14	NA	312.7	1713	502.8	4.53165	0.55753	0	0	0	0	2071.1	1	2
Ceratitis.cosyra	ant	15	0	NA	0	1632.8	315	3.19016	0.595521	0	5	0	0.00306222	1817.4	6	0
Ceratitis.cosyra	ant	15	0	NA	0	280.3	3.5	10.2983	6.27618	5	5	0.0030626	0.017838	1912.9	5	0
Ceratitis.cosyra	ant	16	0	NA	0	997.6	325.7	6.71394	1.88053	4	6	0.0048315	0.00601443	1825.5	5	0
Ceratitis.cosyra	ant	16	0	NA	0	1233.7	265.9	5.14154	1.47634	1	8	0.0013624	0.00648456	1967.7	6	0
Ceratitis.cosyra	ant	17	0	NA	0	1364.3	421.1	5.529	0.724709	1	3	0.00223414	0.00219893	1811.9	3	0
Ceratitis.cosyra	ant	17	0	NA	0	1197.3	515.5	5.86857	1.73127	1	7	0.00159821	0.00584649	1823	7	0
Ceratitis.cosyra	ant	15	0	NA	0	1386.9	524.7	5.89693	1.04127	1	4	0.00204666	0.00288413	1875.5	4	0
Ceratitis.cosyra	ant	15	0	NA	0	925.5	345.2	7.23529	1.62383	2	4	0.0022314	0.00432199	1821.8	4	0
Ceratitis.cosyra	ant	16	0	NA	0	703.5	85.1	6.46792	2.06883	2	8	0.00181884	0.0113717	1803.1	8	0
Ceratitis.cosyra	ant	16	0	NA	0	873	107.5	10.2993	2.07177	5	9	0.00537634	0.0103093	1803.0	9	0
Ceratitis.cosyra	ant	16	0	NA	0	515	138.9	8.79125	2.79427	8	5	0.00598578	0.00970874	1851.5	7	0
Ceratitis.cosyra	ant	16	0	NA	0	1040.1	407.4	8.68089	2.17977	4	7	0.00504541	0.00673012	1832.9	5	0
Ceratitis.cosyra	ant	17	0	NA	0	903.7	16.9	3.88595	1.78852	1	1	0.000861846	0.00110656	2064	5	0
Ceratitis.cosyra	ant	17	0	NA	5.7	1450.7	100.7	5.82927	2.46356	2	5	0.0037886	0.00344661	1978.6	2	1
Ceratitis.cosyra	ant	16	0	NA	0	343	0	3.29702	0.819776	0	2	0	0.0058309	1869.9	0	0
Ceratitis.cosyra	ant	17	12	NA	192.6	1359.2	226.7	4.90476	0.420926	2	8	0.00423729	0.00588582	1831.2	0	3
Ceratitis.cosyra	ant	18	30	NA	641	1395.4	215.2	3.82164	0.25717	0	1	0	0.00071664	1813.2	0	2
Ceratitis.cosyra	ant	16	0	NA	0	1464.5	1118.4	4.59018	0.355916	0	6	0	0.00409696	1827.4	0	1
Ceratitis.cosyra	ant	18	0	NA	0	1149.6	140	4.94103	1.23632	1	11	0.00151953	0.00956855	1807.7	0	3
Ceratitis.cosyra	ant	18	0	NA	0	194.4	0	5.14204	1.06752	4	3	0.00248772	0.0154321	1802.3	0	1
Ceratitis.cosyra	control	17	12	NA	594.2	1856.2	347.5	0	0	0	0	0	0	1856.2	0	1
Ceratitis.cosyra	control	17	11	NA	404.4	1445.3	563.8	0	0	0	0	0	0	1699.8	0	1
Ceratitis.cosyra	control	16	11	NA	340.7	1885.1	612.8	0	0	0	0	0	0	1885.1	0	2
Ceratitis.cosyra	control	16	7	NA	241.4	1568.5	877.1	0	0	0	0	0	0	1838.8	0	1
Ceratitis.cosyra	control	14	14	NA	763.6	1848.2	784.3	0	0	0	0	0	0	1848.2	0	1
Ceratitis.cosyra	control	14	11	NA	522.7	1565.7	607.5	0	0	0	0	0	0	1927.3	0	1
Ceratitis.cosyra	control	15	6	NA	238.5	1731	569.9	0	0	0	0	0	0	1818.4	0	1
Ceratitis.cosyra	control	15	0	NA	5.4	1498.7	744.2	0	0	0	0	0	0	1920.3	0	1
Ceratitis.cosyra	control	16	8	NA	398.4	1804.7	752.9	0	0	0	0	0	0	2101.5	0	1
Ceratitis.cosyra	control	16	8	NA	876.3	2199.9	1063	0	0	0	0	0	0	2285.1	0	2
Ceratitis.cosyra	control	17	0	NA	0	1148.2	470.1	0	0	0	0	0	0	1927.3	0	0
Ceratitis.cosyra	control	17	6	NA	394.8	1919.6	819.2	0	0	0	0	0	0	1933.2	0	1
Ceratitis.cosyra	control	15	8	NA	418.5	1821.1	488.1	0	0	0	0	0	0	1825.8	0	1
Ceratitis.cosyra	control	15	7	NA	371.2	1539.9	579.2	0	0	0	0	0	0	1838.4	1	1
Ceratitis.cosyra	control	16	8	NA	431.2	1772.2	784.8	0	0	0	0	0	0	1804.7	0	2
Ceratitis.cosyra	control	16	13	NA	376.3	1555.2	567.2	0	0	0	0	0	0	1837	0	1
Ceratitis.cosyra	control	16	7	NA	372.5	1783.3	758.6	0	0	0	0	0	0	1821.4	1	2
Ceratitis.cosyra	control	16	15	NA	303.1	1806.9	1116.6	0	0	0	0	0	0	2183.5	0	2
Ceratitis.cosyra	control	15	13	NA	399.5	1545.4	784	0	0	0	0	0	0	1909	0	1
Ceratitis.cosyra	control	15	6	NA	238.2	1833.2	800.3	0	0	0	0	0	0	1835.2	0	1
Ceratitis.cosyra	control	16	11	NA	273.1	1563.8	836.6	0	0	0	0	0	0	1875.8	0	1
Ceratitis.cosyra	control	16	14	NA	254.3	1532.6	944.6	0	0	0	0	0	0	1805.4	0	1
Ceratitis.cosyra	control	16	44	NA	376.5	1730.1	996.5	0	0	0	0	0	0	1801.1	0	1
Ceratitis.cosyra	control	17	20	NA	537.6	1628.5	367.7	0	0	0	0	0	0	1802.1	0	2
Ceratitis.cosyra	control	18	15	NA	401.3	1363.5	264.6	0	0	0	0	0	0	1869.6	0	1
Ceratitis.cosyra	control	16	16	NA	367.9	1345.5	442	0	0	0	0	0	0	1801.8	0	1
Ceratitis.cosyra	control	18	13	NA	544.7	2144.5	568.7	0	0	0	0	0	0	2190.1	0	1
Ceratitis.cosyra	control	18	11	NA	318	1810.6	801.5	0	0	0	0	0	0	1810.6	0	1
Bactrocera.dorsalis	ant	21	0	NA	0	192.5	66.6	3.38439	0.136766	5	1	0.00146533	0.00519481	3604.7	0	0
Bactrocera.dorsalis	ant	21	0	NA	0	1953.3	0	5.17099	0.105957	2	1	0.00115527	0.000511954	3684.5	5	0
Bactrocera.dorsalis	ant	21	0	NA	240.7	1106.7	395.8	4.63318	0.37065	0	3	0	0.00271076	3600.7	2	4
Bactrocera.dorsalis	ant	21	4	NA	107.3	1033.5	368.9	4.73099	1.07349	5	7	0.00186484	0.0067731	3714.7	4	1
Bactrocera.dorsalis	ant	21	0	NA	335.4	828.5	276.4	3.90829	1.14526	1	5	0.000861772	0.006035	1988.9	3	2
Bactrocera.dorsalis	ant	21	0	NA	0	1287.4	143.5	4.93925	1.9314	4	14	0.00604686	0.0108746	1948.9	8	0
Bactrocera.dorsalis	ant	21	0	NA	0	887	279.3	4.70197	2.49749	2	6	0.000908141	0.00676437	3089.3	6	0
Bactrocera.dorsalis	ant	20	0	NA	0	2668.4	987.1	3.0682	0.575455	0	9	0	0.00337281	3363.6	4	0
Bactrocera.dorsalis	ant	20	0	NA	0	1215.8	609.3	2.61957	0.698317	0	8	0	0.00658003	1901	5	0
Bactrocera.dorsalis	ant	20	0	NA	0	1776.5	701.7	2.69125	0.167884	0	2	0	0.0061237	1957.9	4	0
Bactrocera.dorsalis	ant	20	0	NA	0	1562.5	898.7	5.71362	0.999384	0	1	0	0.00064	2109.1	0	0
Bactrocera.dorsalis	ant	18	0	NA	0	1389.2	513.4	5.04807	2.02335	5	1	0.00398692	0.000824402	2467.1	1	0
Bactrocera.dorsalis	ant	18	0	NA	0	73.3	0	6	2.65385	0	1	0	0.0136426	1928	0	0
Bactrocera.dorsalis	ant	18	0	NA	0	691.8	194.5	7.97117	4.44645	4	6	0.00217368	0.00867303	2532	3	0
Bactrocera.dorsalis	ant	18	0	NA	0	1221.9	505.4	5.04668	0.510109	5	9	0.00683247	0.00736558	1953.7	5	0
Bactrocera.dorsalis	ant	21	7	NA	204.4	2088	753.4	NA	0.123589	7	1	0.00462932	0.000478927	3614.4	5	3
Bactrocera.dorsalis	ant	21	8	NA	503	1803.9	614.7	2.86407	0.144742	0	0	0	0	1803.9	0	4
Bactrocera.dorsalis	ant	21	0	NA	0	360.2	155	4.658	2.51587	7	8	0.00496102	0.0193845	1823.7	6	0
Bactrocera.dorsalis	ant	21	0	NA	0	1946.8	629.6	2.44017	0.420675	1	4	0.00419287	0.00205465	2185.3	2	0
Bactrocera.dorsalis	ant	20	0	NA	0	573.3	347.9	3.49811	0.312789	7	2	0.00526989	0.00348857	1901.6	2	0
Bactrocera.dorsalis	ant	18	0	NA	0	1699.9	644.1	3.99622	0.353781	1	2	0.00566893	0.00117654	1876.3	2	0
Bactrocera.dorsalis	ant	18	0	NA	5.5	721.8	154.2	3.95711	0.645675	8	8	0.0065563	0.0110834	1942	11	1
Bactrocera.dorsalis	ant	19	0	NA	0	1373.9	553.7	6.67673	0.607433	0	3	0	0.00218357	1808.1	5	0
Bactrocera.dorsalis	ant	18	0	NA	0	1630.1	478.4	4.31853	0.29223	0	8	0	0.00490767	1900.9	2	0
Bactrocera.dorsalis	ant	19	0	NA	0	1330.9	421.1	5.529	0.941277	1	3	0.002079	0.00225411	1811.9	3	0
Bactrocera.dorsalis	control	18	0	NA	0	1815.7	1051.6	0	0	0	0	0	0	2115.2	1	0
Bactrocera.dorsalis	control	21	0	NA	583.7	2387	1408.6	0	0	0	0	0	0	2387	0	2
Bactrocera.dorsalis	control	21	0	NA	0	1372.3	822.3	0	0	0	0	0	0	2089.9	1	0
Bactrocera.dorsalis	control	21	12	NA	489.8	1894.1	752.3	0	0	0	0	0	0	1982.2	1	1
Bactrocera.dorsalis	control	21	0	NA	0	1819.5	812.5	0	0	0	0	0	0	1819.5	0	0
Bactrocera.dorsalis	control	21	0	NA	0	1819.5	182.7	0	0	0	0	0	0	1819.5	0	0
Bactrocera.dorsalis	control	21	27	NA	1026.4	1882.4	362	0	0	0	0	0	0	1882.4	0	3
Bactrocera.dorsalis	control	21	12	NA	773.2	1713.3	645.5	0	0	0	0	0	0	1810	0	1
Bactrocera.dorsalis	control	21	0	NA	0	1495.3	927.6	0	0	0	0	0	0	1829.9	1	0
Bactrocera.dorsalis	control	20	0	NA	0	1573.2	691.6	0	0	0	0	0	0	1912.4	0	0
Bactrocera.dorsalis	control	20	8	NA	267.1	1812.6	614.3	0	0	0	0	0	0	1815.2	0	1
Bactrocera.dorsalis	control	20	9	NA	320.5	2042.4	1059.6	0	0	0	0	0	0	2111.9	2	1
Bactrocera.dorsalis	control	20	20	NA	567.2	1742	689.9	0	0	0	0	0	0	1834.7	0	2
Bactrocera.dorsalis	control	18	11	NA	160.9	1545.9	510.8	0	0	0	0	0	0	1824.4	0	1
Bactrocera.dorsalis	control	18	12	NA	352.5	1535.4	715.9	0	0	0	0	0	0	1866.7	1	2
Bactrocera.dorsalis	control	18	24	NA	922.8	1484.1	610.7	0	0	0	0	0	0	1990.6	0	3
Bactrocera.dorsalis	control	18	8	NA	235.2	1808.5	917.8	0	0	0	0	0	0	1809.9	1	1
Bactrocera.dorsalis	control	21	13	NA	503.2	1624.8	690.4	0	0	0	0	0	0	1824	0	2
Bactrocera.dorsalis	ant	20	0	NA	0	1448	279.8	2.91554	0.458894	9	4	0.0215983	0.00276243	1864.7	2	0
Bactrocera.dorsalis	control	20	26	NA	1037.9	2028.4	800.2	0	0	0	0	0	0	2028.4	0	1
Bactrocera.dorsalis	ant	21	0	NA	0	418.2	25.3	2.63566	0.127342	3	3	0.00216513	0.0071736	1803.8	3	0
Bactrocera.dorsalis	control	21	0	NA	0	1712.7	771.8	0	0	0	0	0	0	1813.5	0	0
